# Supplementary material for: Complex interactions between malaria and malnutrition: a systematic literature review
Source: BMC Med. 2018 Oct 29;16:186. doi: 10.1186/s12916-018-1177-5 (PMC6205776; doi:10.1186/s12916-018-1177-5)
Supplement: Supplementary file 4 — Characteristics of the selected studies (N = 33) (XLSX 12 kb) [file 12916_2018_1177_MOESM4_ESM.xlsx]

## Sheet: characteristics
Author, Year	End Year of Inclusion	Age Range	Sex ratio (M/F)	Growth Standards (Prevalence %)	Total Number of Participants	Malaria Transmission Intensity
Akiyama 2016	2011	24 - 120 months	50%:50%	Stunting 43; Underweight 39	319	Perennial transmision
Alexandre 2015	2011	1 month - <15 years	54%:46%	Stunting: 8-11	202	Endemic, predominantly vivax
Arinaitwe 2012	2008	6 weeks to 1 year	52%:48%	Stunting: mild (36), moderate-severe (34); Underweight: mild (25), moderate-severe (13)	351	Holoendemic, EIR 562 bites/person/year
Ayana 2015	2015	6 - 59 months	Not given	Stunting 43; Wasting 6; Underweight 19	3003	Not given
Bilal Shikur 2016	2014	<5 years	21%:79%	Stunting 41; Wasting 10; Underweight 26	428	Seasonal
Crookston 2010	2007	6 - 59 months	52%:48%	Stunting: mild (31), moderate (14), severe (6)	214	Endemic
Custodio 2009	2004	<5 years	52%:48%	Not given	552	Endemic
Deen 2002	1999	<5 years	54%:46%	Stunting 22; Wasting 33; Underweight 48	487	Seasonal
Denoeud-Ndam 2016	2015	6 - 59 months	47%:53%	Not given	399	Hyperendemic, seasonal peaks
Deribew 2010	2009	6 - 59 months	51%:49%	Stunting 40 ; Wating 5; Underweight 34	2410	Not given
Ehrhardt 2006	2002	6 - 108 months	49%:51%	Stunting 24; Wasting 15; Underweight 24	2905	Highly endemic, perennial transmission, seasonal variations
El Samani 1987	1983	6 - 59 months	54%:46%	Underweight: mild (48), moderate (17)	445	Seasonal
Fillol 2009	2003	12 - 70 months	48%:52%	Stunting 19; Wasting 3; Underweight 13	874	Mesoendemic, highly seasonal transmission, EIR 10 bites/person/year
Friedman 2005	1999	0 - 36 months	49%:51%	Stunting 25; Wasting 6; Underweight 22	1862	Holoendemic, EIR 60 - 300 bites/person/year
Genton 1998	Not given	10 - 120 months	55%:45%	Stunting 21; Wasting 10; Underweight 5	136	Highly endemic, perennial
Jeremiah 2007	Not given	1 - 8 year	49%:51%	Stunting 4; Wasting 23; Underweight 18	240	Endemic
Kateera 2015	Not given	6 - 59 months	50%:50%	Stunting 41	1882	Hypoendemic
Maketa 2015	2012	6 - 59 months	55%:45%	Stunting 32 (Cite Pumbu), 5 (Kindele)	700	High and perennial
Mamiro 2005	2002	3 - 23 months	50%:50%	Stunting 35; Wasting 1	309	Endemic
Mitangala 2012	2010	6 - 59 months	51%:49%	Not given	445	Hypoendemic
Mitangala 2013	2010	6 - 59 months	50%:50%	Stunting 34-38; Wasting 2-95; Underweight 17-67	790	Mesoendemic
Muller 2003	1999	6 - 30 months	49%:51%	Stunting 36; Wasting 20; Underweight 48	685	Holoendemic
Nyakeriga 2004	2003	28 - 60 months	Not given	Stunting 32-38; Wasting 2-5; Underweight 22-26	340	Low, EIR 10 bites/person/year
Obua 2008	2004	6 - 59 months	59%:41%	Stunting 28; Wasting 10; Underweight 19	83	Not given
Snow 1991	1986	1 - 9 years	Not given	Underweight 40	317	Seasonal
Sumbele 2015	2013	<=14 years	46%:54%	Stunting 17; Wasting 6; Underweight 8	454	Mesoendemic
Takakura 2001	1999	2 - 18 year	Not given	Stunting 45; Wasting 9	309	Endemic
Tonglet 1999	1989	<2 years	50%:50%	Stunting 31; Wasting 1; Underweight 4	842	Not given
Uscategui Penuela 2009	2006	2 - 14 year	52%:48%	Stunting 29; Wasting 5	223	Endemic
Verhoef 2002	1997	2 - 36 months	53%:47%	Stunting 39 ; Wasting 5	318	Seasonal
Verret 2011	2008	4 - 12 months	Not given	Stunting 43; Underweight 13	292	Holoendemic, EIR 562 bites/person/year
William 1997	1993	<10 years	52%:48%	Stunting 20 ; Wasting 5 ; Underweight 18	1511	Mesoendemic and hyperendemic
WWARN Lumefantrine PK/PD Study Group 2015	Not Applicable	All ages, <5 years (1269)	54%:46%	Underweight 17	2787	Mixed
